# Supplementary material for: Trends in Admissions and Outcomes at a British Wildlife Rehabilitation Centre over a Ten-Year Period (2012–2022)
Source: Animals (Basel). 2023 Dec 26;14(1):86. doi: 10.3390/ani14010086 (PMC10778305; doi:10.3390/ani14010086)
Supplement: Supplementary file 1 [file animals-14-00086-s001.zip]

Archive with 1 entries (1 files):
- animals-2759260-supplementary.pdf
